# Supplementary material for: Microbial and Immune Landscape of Malignant Ascites: Insights from Gut, Bladder, and Ascitic Fluid Analyses
Source: Cancers (Basel). 2025 Apr 10;17(8):1280. doi: 10.3390/cancers17081280 (PMC12025743; doi:10.3390/cancers17081280)
Supplement: Supplementary file 1 [file cancers-17-01280-s001.zip]

Archive with 1 entries (1 files):
- cancers-3541198-supplementary.pdf
